# Supplementary material for: Detection of differentially expressed genes in spatial transcriptomics data by spatial analysis of spatial transcriptomics: A novel method based on spatial statistics
Source: Front Neurosci. 2022 Nov 29;16:1086168. doi: 10.3389/fnins.2022.1086168 (PMC9745188; doi:10.3389/fnins.2022.1086168)
Supplement: Supplementary file 1 [file Table_1.XLSX]

## Sheet: Sheet1
Ischemic core		Penumbra
saSpatial	FindAllMarkers	saSpatial	FindAllMarkers
Gm42418	Arc	Gm42418	Hspa1b
mt-Co3	Cx3cl1	Malat1	Ccl4
mt-Co2	Nrgn	mt-Co3	Hspa1a
mt-Atp6	Cdk5r2	mt-Atp6	Ttr
Arc	Atp2b2	Kif5a	Kif5a
mt-Nd2	Camk2n1	mt-Co2	Rapgef4
mt-Nd4	Clstn1	Cox8a	Lrrc17
mt-Nd5	Snap25	mt-Nd2	Egr1
Cdk5r2	Kif5a	mt-Nd5	Nrgn
mt-Cytb	Atp1a1	Rapgef4	Fos
Malat1	Lamp5	mt-Cytb	Camk2n1
mt-Nd3	Egr1	Hspa1b	Arc
Meg3	Scn1b	mt-Nd4	Malat1
Sema7a	Arpp19	Arc	Npas4
mt-Atp8	Cabp1	Hspa1a	Arpp19
Tppp	Chn1	Egr1	Nr4a1
Tspyl1	Kalrn	Gm47283	Junb
Shank1	Olfm1	Nrgn	Ngef
Egr1	Psd	Fos	Hspb1
Kif5a	Arf3	mt-Co1	Atf4
Rgs7bp	Stx1a	Junb	Stx1a
Atf4	Syt1	mt-Atp8	1110008P14Rik
Srcin1	Ppp3ca	Hspb1	Atp1a1
Dnajb5	Rgs4	Rps27	Cabp1
Lynx1	Sema7a	Enpp2	Cd14
Map2	Slc17a7	Ttr	Npy
Nfic	Cplx2	Eif1	3110035E14Rik
Cx3cl1	Prkar1b	Tmem258	Hpcal4
Hba-a1	Sncb	Cox7c	Mobp
Camk2b	1700020I14Rik	Gng13	Lamp5
Fscn1	Nptxr	Tma7	mt-Nd4l
Hba-a2	Thy1	Sema7a	Ier5
Ttr	Vsnl1	Cox6a1	Efhd2
Scrt1	Camkk2	Mrpl33	Kalrn
Ly6e	Tspyl1	Npas4	Mical2
Fmnl1	Mef2c	Rps29	R3hdm1
Tcf25	Eef1a2	Arl4d	Mbp
Pdap1	Prkcb	Npy	Jund
Rapgef4	Ly6e	Rpl39	Cryab
Kcnc3	Enc1	Cyr61	Hs3st2
Mir124a-1hg	Rapgef4	Fez1	Igfbp6
Scn8a	Hpcal4	Shank1	Arl4d
Atp2b1	Shank1	Vgf	Sema7a
Map1a	Tppp	Ccl4	Akap12
Scamp1	Dclk1	Gm1673
Nat8l	Lynx1	Atf4
Cacng2	Mical2	Gtf2h5
Gm47283	Nptn	Fosb
Calr	Golga7b	Gadd45g
Elavl3	Nat8l	Igsf8
Cxxc5	Homer1	Jund
Eif1b	1110008P14Rik	Egr4
Nfix	Hivep2	Romo1
Dlg4	Rab6b	S100b
Actb	Meg3	Meg3
Adgrb1	3110035E14Rik	Ier3
Scn4b	Gas7	Nfkbia
Clstn3	Ier5	Serbp1
Hivep2	Camk2b	Eif3e
Slc24a2	Cbx6	Gadd45b
Camk2a	Rph3a	Gnai2
Dusp7	Ngef	Ier2
Srrm2	Adcy1	Klf9
Trappc6b	Tcf25	Pfdn2
Bhlhe40	Kif5c	Znrf1
Enc1	Camk2a	Apold1
Ctbp1	Rbfox3	Dnajb5
Dnal1	Ppp3r1	Gpr137
Gnas	Kifc2	Med21
Ier5	Scrt1	Socs3
Gm8797	mt-Nd4l	Copa
Kcnma1	R3hdm1	Plekhg5
Nfe2l1	Dmtn	Trappc4
Spock2	Cacnb3	Zdhhc9
Midn	Fmnl1	Clcn6
Rph3a	Phf24	Cul9
Kcna2	Nrxn2	Klk6
Peg3	Sipa1l1	Rabac1
Zfp651	R3hdm4	Rnf149
Ank3	Atf4	Tceal3
Ddx6	Nptx1	Ndufaf6
Dact3	Gnb1	Pam16
Hbb-bt	Srcin1	Rpl17
Tub	Nrn1	Rpl6
Ubtf	Ddn	Slc36a1
Dagla	Pip5k1c	Smurf1
Thy1	Inf2	Wdr75
Atp2b2	Osbpl1a	Brinp3
Ogdhl	Mtpn	Cct7
Sdcbp	Pak1	Cldnd1
Tacc1	Grin1	Gatad1
D17Wsu92e	Fam131a	Lonrf2
Mast3	Cacnb4	Mia3
Nudt3	Adgrb1	Camkk1
Abhd17a	Tspan5	Col9a3
Cbln4	Syn1	Elovl7
Gfod1	Zbtb18	Mef2d
Igsf9b	Ptprs	Mpp3
Nefm	Lingo1	Mrpl30
Slc25a23	Sult4a1	Naa60
Slc36a1	Phyhip	Tmem33
Cdk16	Ndrg3	Tuba1b
Cplx2	Vgf	Yae1d1
Rgs4	Cplx1	Ackr1
Unc5a	Ppp3cb	Drd1
Pde4dip	Mast3	Flywch1
Sncb	Rtn4r	Habp4
Tcf4	Kcnb1	Lrp11
Eif5b	Camk2g	Mapk9
Rock2	Dlgap3	Nkx6-2
Camta1	Bsn	Pfdn5
Cdh22	Kcna2	Plekhg3
Junb	Sv2b	Prdx4
Lmo3	Ptprn	Prickle2
Luzp1	Glrb	Rnf112
Nrxn2	Scn8a	Rpl26
Olfm1	Sorl1	Scn8a
Glrb	Ncald	Suds3
Plppr2	Olfm2	Trim44
Sez6l	Tbr1	Trio
Arf5	Sort1	Tubb3
Cacnb4	Ppp1r9b	Anp32b
Hnrnpu	Trim37	Arf5
Actn4	Mat2b	Atp1a3
Ephb2	Camk4	Cacna1i
Ptprd	Tacc1	Camta1
Ttyh3	Unc13a	Chd3
Cartpt	Mmp17	Clic4
Cbln2	Gm11549	Dact3
Ccdc25	Efhd2	Gnal
Pip4k2c	Mir124a-1hg	Gpr83
Rab11a	Ttc9b	Gstm5
Adam23	Slc6a17	Jph3
Dlgap3	Sirpa	Kcnip2
Matk	Gria2	Lbp
mt-Co1	Zfp365	Mllt6
Tmem33	Ppp2r2c	Oaz2
Zfp523	Lrrc17	Pde10a
Nab2	Camta2	Pgp
Paip1	Mpped1	Rcan2
Scn1a	Frrs1l	Rims1
Tmem25	Gabra1	Rpl18
B4galt5	Jph3	Rps20
Cbarp	Rab15	Rps3a1
Lamp5	Dusp3	Slc2a13
Msl1	Dnajb5	Usp32
Tuba1b	Map2	Vstm2a
Aplp2	Nudt3	Zfp787
Nrep	AI593442	Zfr
Scn1b	Fscn1	Adam23
Smim10l1	Fbxw7	Atcay
Wnt10a	Actr1b	Car4
Csnk1d	Grk2	Cbarp
Fos	Rab11fip4	Ctsz
Gramd1b	Ppp1r9a	Dnaja1
Ina	Fam212b	Epdr1
Irgq	St3gal5	Gamt
Klf13	Cxxc5	Higd1a
Mtus2	Rnf157	Kcna2
Rabl6	Rock2	Kcnj9
Spin1	Plcb1	Lrrc8b
Csnk1g2	Mal2	Mpv17
Mical3	Dlg4	Nudt3
Mprip	Mras	Nudt4
Nell1	R3hdm2	Padi2
Nup210	Scamp1	Ppp3ca
Prkar1b	C130074G19Rik	Prmt8
Prrc2a	Mkl2	Rgs20
Sec62	Synpo	Rtn4r
Trio	Fam168b	S100a1
Atf6	Kcnab3	Shisa8
Atp1a1	Klc2	Smarcd1
Dusp1	D17Wsu92e	Syndig1l
H1fx	Car10	Tac1
Tmod1	Chrm1	Ttl
Adcy1	Apc	Atp1b3
Dhrs1	Igfbp6	Atpif1
Ebp	Slc8a2	Btbd10
Hspb1	Stac2	Cdk16
Il12a	Ipcef1	Ddit4l
R3hdm2	Kcnh3	Hivep2
Cuta	Hs3st2	Hspa8
Hspa1b	Coro1a	Mkl2
Pigk	Egr3	Mpc2
Npas4	Kcnc3	Nat8l
Ppfia4	Osbp2	Nbr1
Nrgn	Kcnh7	Neurl1a
Pfdn2	Lmtk2	Nfe2l1
Rps27	Bhlhe40	Phyhip
Psd	Ttl	Ptk2b
Ppp3ca	Kcnma1	Rpl36
Aldoc	Epop	Rps15a
Echs1	Etv5	Rps2
Eci1	Cadps2	S1pr5
Fastkd2	D430041D05Rik	Sirpa
Gm11808	Pip4k2c	Ss18
Gnai2	Nfix	Stx7
Mrpl32	5730409E04Rik	Tcaf1
Psmb1	Dusp14	Thbs3
Slc6a9	Nlk	Vps41
Txndc12	Gfod1	Ypel3
Acsl6	Lrrc4	Zdhhc8
Fnta	Adcy2	Adap1
Gabarapl2	Nr4a1	AI593442
Gadd45g	Nfic	Atp9a
Gm20300	Dnal1	Atxn7l3
Gstm7	Tmem178	Cic
Ndufa11	Slc36a1	Cux1
Pim3	Rims1	Gsg1l
Pin4	Cux2	Kcnb1
Pttg1ip		Kcnj3
Tmco1		Lamp5
Atp1b3		Lrfn5
Bex1		Nrxn1
Cald1		Olig1
Daam2		Pip5k1c
Grcc10		Ppia
Hes5		Rftn2
Kdm3a		Rgs9
Lcn2		Rpl7
Marcksl1		Rps4x
Mepce		Rpsa
Mrps28		Sccpdh
Mtmr10		Sept7
Pam16		Sipa1l1
Polr3e		Snca
Psmb6		Spop
Rpl18		Sppl3
Rpl41		Tle4
Siva1		Unc5d
Slc32a1		Ywhaq
Snapin		Adcy1
Sys1		Adgrb2
Tomm7		Bace1
Tor1aip2		Dnajb6
Uba52		Efnb3
Uqcrh		Endod1
Wasf2		Fam107a
Anapc13		Gpr158
Arrdc2		Hecw1
Caml		Hepacam
Churc1		Kalrn
Dnajc15		Kcnab3
Fez2		Lamp1
Gpx1		Nptn
Il33		Pip4k2a
Plpp3		Pla2g16
Rps10		Prr18
Rps23		Rbfox3
S100a13		Shroom2
Slc25a33		Slc2a3
Tjp2		Sncb
Adra2a		Tmem86a
Chchd2		Trmt1
Cst3		B3gat1
Ech1		Cd63
Fam229b		Cdk19
Gstp1		Cpne4
Kazn		Dkk3
Mid1ip1		Dmtn
Minos1		Dusp3
Ndufab1		Egr3
Pnn		Gltp
Rpl13a		Gpr26
Rps24		Grik5
Rps27a		Kcnc4
Rps27rt		Lgi3
Rps5		Lhx2
S100b		Pdlim2
Smim1		Pip4k2c
Smim26		Prss12
Tbcb		Rgcc
Tnfaip6		Scarb2
Arl3		Sh3bgrl3
Cmc1		Sorbs2
Ctss		Strn4
Dbi		Synpo
Fam129b		Sypl
Gng5		Sytl2
Hypk		Adgrl1
Lsm7		Cacnb3
Ndufa7		Cbx6
Npc2		Cux2
Psma3		Fa2h
Rps15a		Gjc2
Rps2		Grin2a
Slc39a7		Hpcal4
Synm		Iqsec2
Trappc4		Lynx1
Chchd1		Micall1
Ctsa		Ptprd
Eef1b2		Rgs4
Gstm5		Rprml
Med21		Sox9
Ndufa5		Stk25
Rpap3		Tspan2
Rps14		Arfgef3
Smco3		Arhgef9
Smyd3		Camkk2
Clic4		Cox6c
Fis1		Kcnv1
Lrpap1		Madd
Ndufaf2		Mtcl1
Rps12		Myrf
Scarb2		Ncald
Sgk1		Pclo
Tmem62		Rhog
Atp5g1		Sbf1
Bin1		Stk32c
Cavin3		Strbp
Endod1		Sub1
Naa25		Tcf4
Ndufv3		Tmem178b
Nsmce3		Tmem179
Ppid		Tmsb4x
Rps4x		Zmat2
Selenop		Apba2
Ssr3		App
Aip		Atp6ap2
Apoe		Dbp
Arrdc3		Elavl4
Car14		Emx1
Cnn3		Enc1
Fbxo9		Fam212b
Guk1		Golga7b
H3f3b		Klc1
Hepacam		Lmo4
Ist1		Pbx1
Itgb4		Pcdh10
Mrfap1		Rheb
Ppp1r11		Rplp0
Reep3		Slc6a17
Rnf7		Stx1a
Rpl28		Syt13
Spg20		Trim9
Tac1		Actr1b
Wscd1		Cnih3
Ywhaq		Cyp46a1
Aimp1		Eef1a1
Bbip1		Ephx4
Fez1		Fam49a
H3f3a		Grin2b
Hnrnpa2b1		Gstm1
Jam3		Hpca
Mrpl27		Kcna6
Ndufb9		Mal2
Pcsk1n		Napa
S100a16		Pak7
Scd1		Ppp3cb
Sema6b		Prickle1
Snu13		Prkce
Tceal3		Rab6b
Uba5		Slc44a1
Vps28		Tesc
Wnk1		Tmem178
Zcrb1		Ugt8a
Anapc16		Camk2a
Atp1a2		Camk4
Bcan		Chrm1
Chn1		Frrs1l
Chpf2		Gls
Dennd5a		Grin1
Esrra		Osbpl1a
Gng11		Rasgrf2
Golga7		Rpl30
Golgb1		Slc12a5
Litaf		Thy1
Mrps21		C1qtnf4
Rpl18a		Galnt9
Rpl30		Igfbp6
Rpl7		Kcnh3
Sez6l2		Klhdc3
Slc17a7		Map2k1
Sypl		Nfix
Tmem18		Pde1b
Unc5b		Rps3
Cox17		Scg5
Fam43b		Sh3gl3
H2afv		Slc39a10
Mt1		Stmn2
Ndufc1		Tcf25
Rhoa		Zfand5
Rpl13		Arhgef4
Rpl23		Brinp1
S1pr5		Cd81
Snrpg		Cplx2
Sox10		Osbp2
Tmbim1		Ppp1r9a
Tor1a		S100a6
Usmg5		Slitrk1
Cd81		Sptan1
Cd9		Ubqln2
Cnot7		Cadm3
Cox5b		Carhsp1
Efhd1		Cnn3
Esd		Cox7a2
Gid4		Ddn
Ifi27		Fezf2
Igfbp2		Mtpn
Magi2		Satb1
Nkx6-2		Satb2
Rpl29		Atp5e
Rps3a1		Epop
Trf		Foxp1
Acaa1a		Nrn1
Brms1l		Phf24
Cttn		Rpl28
Eef1a1		Svop
Grn		Vti1b
Mob4		Actb
Rps3		Dbi
Sae1		Gabra1
Sept4		Ipcef1
Serf2		Tbr1
Tppp3		Gfap
Tsen15		Mt1
Ubxn1		Ppp2r2c
Adipor2		Scn1b
Atp5e		Sirt2
Evi2a		Tsc22d4
Fbxo44		Tspan5
Gstm1		Vsnl1
Mxra7		Cobl
Ndufs6		Dgkz
Prdx1		Lpgat1
Rabac1		Olfm2
Rap1a		Rnf157
Slc3a2		Slc17a7
Srrm3		Tspan7
Ube2e1		Atp6v1g2
Adssl1		Chn2
Aktip		Gas7
Bcas1		Kcnmb4
Cbr1		Nrsn1
Cmtm5		Wasf1
Dcbld2		Arhgef25
Ddx3x		Celf5
Kansl1		Dock3
Msmo1		Mpped1
Pllp		Rasgrp1
Plxna2		Uqcc2
Psat1		Arpp21
Rnf130		Phactr1
Rps9		Plcb1
Rpsa		Slc30a3
Slain1		St3gal5
Slc2a1		Actg1
Sri		Chn1
Tardbp		Fam131a
Abca2		Lzts1
Ackr1		Mat2b
Atp5l		Nap1l1
Chst2		Ube2ql1
Dync1i1		Nov
Grb14		Fbxw7
Lamp1		Gda
Mpp3		Itpka
Phgdh		Lingo1
Anln		Ppp3r1
Btbd6		Zbtb18
Cd82		Bsn
Cnp		Cap2
Cyb561d1		Eef1a2
Dstn		Fbxl16
Efnb3		Gm11549
Fa2h		Gria2
Fam103a1		Itpr1
Gfap		Nptxr
Mag		Pak1
Med13l		Rap1gap2
Mrpl58		Syt4
Myrf		Apbb1
Necap1		Dclk1
Ptma		Mef2c
Qdpr		Pgm2l1
Ralgapb		Arf3
Rnf13		Atp6v1e1
Rpl22		Dlgap1
Rplp0		Ndrg3
Tsc22d4		Nlk
Ap1ar		Ywhah
Bcas2		Gpm6a
Carhsp1		Mapk1
Fam160a2		Clstn1
Hapln2		Syn1
Lgmn		Syt1
Mrpl30		Atp6v1b2
Padi2		Calm2
Plekhb1		Calm1
Rhog		Prkar1b
Sac3d1		Prkcb
Tmem158		Pde1a
Tspan2		Sptbn2
Ttyh2		Vamp2
Zmat3		Ensa
Abcb9		Zfp365
Ankrd46		Sv2b
Atp5k
Dbndd2
Epb41l2
Erbin
Gm3764
Lysmd4
Mbp
Pdlim2
Sccpdh
Trim3
Aplp1
Bap1
Cox6b1
Csrp1
Cystm1
Dcaf11
Ddr1
Faah
Gamt
Gatm
Gltp
Gna12
Gpr37
Nell2
Pacs2
Psmd13
Qk
Sf3b2
Slc2a3
Slc44a1
Tmem63a
Uqcrfs1
Arpc4
Brsk1
Gpx4
Mal
Mb21d2
Mog
Olig1
Pip4k2a
Rnf208
Scand1
Sema4d
Sidt1
Sirt2
Taldo1
Tmed9
Trp53inp2
Tubb4a
Cldn11
Ermn
Gm996
Hspa12a
Kif3c
Plp1
Scd2
Tmem234
Tubb3
Cers2
Clu
Fmr1
Grpel1
Hmgcs1
Ipo9
Miat
Opalin
Prkce
Rhob
Scg3
Tmem88b
Bcl7a
Celsr2
Fbxo45
Gjc3
Gsn
Myo1b
Otub1
Pla2g16
Tpbg
Tpt1
Cds1
Ehmt2
Emc4
Fam19a1
Incenp
Lpar1
Luzp2
Pcdh10
Pdlim7
Ppp2r5a
Ugt8a
Wdr13
Pea15a
Spata2l
Actr3b
Apod
Dmxl2
Eif1ax
Evc2
Hs2st1
Lzts1
Nfu1
Pou3f2
Ugcg
Ccng1
Josd1
Kcnh1
Kcnt2
Meis2
Prelid1
Zfand5
Agpat4
Atp9a
Fth1
Ftl1
Hnrnpul2
Lgi2
Mobp
Nlgn2
Ppp5c
Rorb
Trappc12
Actr2
Cmtm4
Dlgap4
Epb41l1
Exoc7
Gpm6b
Iqsec2
Lmbrd2
Plec
Stau2
Wasl
Fam234b
Hspa9
Naa60
Rims4
Ryr2
Lancl2
Lgi1
Mtcl1
Ndrg1
Scamp5
Slmap
Atcay
Clcn4
Gnai1
Kpna1
Mmd
Sh3bgrl3
Wbp11
Fbxo25
Grm2
Itpa
Mapre2
Neto2
Psap
Rragd
Shisa7
Gnaz
Neurod6
Parp6
Rasd2
Tmsb4x
Ablim1
Arhgef25
Brsk2
Cdk14
Cryab
Galnt9
Sprn
Tmem65
AI837181
Arhgap20
Atl1
Bmp1
Clcn3
Emx1
Fbxo41
Fgfr1op2
Map2k1
Pcdh7
Tspan17
Ypel3
Cox4i1
Fnbp1l
Gpcpd1
Sptbn4
Zfp703
Etv5
Extl3
Kcnj3
Kcnj9
Rad23b
Cdk5r1
Npy
Ola1
Atg9a
Ddx5
Lrp11
Pbx1
Adcy2
Slc1a3
Stxbp5
Syndig1
Acvr1b
Atp2a2
Cadm3
Car10
Gng13
Lrrtm3
Sorl1
Celf1
Dnajb6
Extl2
Neurl1a
Plcxd2
Rnf220
Tmub2
Abr
Arl8b
Cacna2d1
Cox7b
Gpr162
Map9
Mef2d
Pde8b
Prex1
Shf
Slc8a2
Cnih3
Lmtk2
Pde4a
Pitpnm2
Ppp1r9a
St6galnac6
Akap6
Arhgef9
Atxn7l3
Chchd10
Grik5
Myo5a
Rprm
Boc
Chd5
Fam131b
Fam49a
Porcn
Slitrk4
Cdh6
Eif4g3
Fam171b
Fezf2
Ptprk
Sfxn3
Tmsb10
Ank2
Dnaja2
Flot2
Foxp1
Itpka
Kcnc4
Madd
Nefl
Sh3glb2
Spock1
Zfr
Add2
Cux1
Dusp14
Fbxo31
H2afz
Mien1
Pgbd5
AI593442
Dkk3
Pdzrn3
Cep170b
Gsg1l
Herc3
Mkl2
Ptk2
Rab7
Gda
Lrrc8b
Fzd3
Mark1
Tmem59l
Wdr7
Zmat2
Adgrb2
Cacnb3
Fam81a
Speg
Sytl2
Tuba1a
Adam22
Adgrl1
B4galt2
Camk1d
Chrm1
Egr3
Prmt8
Uchl1
Banp
Gabbr2
Svop
Atp6v1h
Mtpn
Ncald
Ndfip2
Nptx1
Osbp2
Sec14l1
Snph
Itgav
St3gal5
C1qtnf4
Gsk3a
Lasp1
Rasl10a
Snn
Thra
Phf24
Slc12a5
Wbp2
Abhd8
Atp1b1
Capza2
Grin1
Jcad
Ppp2r2c
B3galt2
Dmtn
Dpy19l1
Fkbp1a
Gabrg2
Kcnk2
Rab6b
Rnf44
Cadps2
Cox7a2
Rasgef1c
Strbp
Synpo
Acap3
Pak7
Sipa1l1
Btbd10
Eno2
Gas7
Gpr26
Lin7b
S100a6
Strn4
Vti1b
Agtpbp1
Calb1
Fam163b
Gabarapl1
Gabra1
Rasgrp1
Spcs3
Cap2
D1Ertd622e
Cpne5
Synj1
Nap1l1
Pip5k1c
Tmem178
Tsnax
Zbtb18
Cox6a1
Dpp10
Gpd1l
Lpgat1
Bsn
Hecw1
Ap3m2
Arl1
Camk4
Fam19a2
Ddit4l
Nme1
Ptk2b
Sptan1
Dlg3
Kcnh7
Celf5
Napa
Syt16
Wasf1
Atpif1
Cox8a
Dlg1
Gabrd
Purb
Akap5
Fbxw7
Kifap3
Tanc2
Grin2a
Nrsn1
Apba2
Mef2c
Osbpl1a
Pknox2
Slitrk1
Atp6v0e2
Gpr158
Kcnq5
Nckap1
Tmem30a
Kctd1
Fut9
Gria3
Tcap
Cobl
Dclk1
Ppia
Sphkap
Gucy1a1
Ywhaz
Chst1
Pak1
Pld3
Nsf
Opcml
Rasl11b
Actr1b
Mpped1
Ppp3r1
Atp6v1e1
Tbr1
Dlgap1
Sept11
Cacng3
Cd34
Igfbp6
Sub1
Adap1
Brinp1
Snap91
Smim13
Zdhhc8
Nr2f1
Plxnd1
Arpp21
Tesc
Napb
Vamp2
App
Slc39a10
Atp6v1g2
Kcnv1
Ngef
Klc1
Cyp46a1
Prkcb
Dock3
Kcnip2
Gucy1b1
Ckb
Nr4a2
Klhdc3
Lingo1
Ywhag
Atp6v1c1
Slc30a3
Tyro3
Synpr
Ipcef1
Aak1
Ndrg3
Fbxl16
Rap1gap2
Syngr1
Ephx4
Plcb1
Rtn4
Lrrc4c
Negr1
Nlk
Kcnh3
Rtn3
Gls
Gm11549
Pde1a
Satb2
Scg5
Calm1
Calm2
Eef1a2
Itpr1
Pgm2l1
Kcnmb4
Lmo4
Satb1
Ksr2
Tuba4a
Rtn1
Ywhah
Sept8
Mapk1
Id2
Krt12
Apbb1
Snca
Zfp365
Sptbn2
Dgkz
Cck
Rab3a
Serinc1
Tspan7
Phactr1
Epop
Cyfip2
Stk32c
Syn1
Sv2b
Ensa
Stxbp1
Gpm6a
