# Supplementary material for: Detection of differentially expressed genes in spatial transcriptomics data by spatial analysis of spatial transcriptomics: A novel method based on spatial statistics
Source: Front Neurosci. 2022 Nov 29;16:1086168. doi: 10.3389/fnins.2022.1086168 (PMC9745188; doi:10.3389/fnins.2022.1086168)
Supplement: Supplementary file 2 [file Data_Sheet_1.ZIP]

Archive with 20 entries (17 files):
- code/
- code/script3.R
- __MACOSX/
- __MACOSX/code/
- __MACOSX/code/._script3.R
- code/python_script3.py
- __MACOSX/code/._python_script3.py
- code/python_script2.py
- __MACOSX/code/._python_script2.py
- code/python_script5.py
- __MACOSX/code/._python_script5.py
- code/script1.R
- __MACOSX/code/._script1.R
- code/python_script1.py
- __MACOSX/code/._python_script1.py
- code/python_script4.py
- __MACOSX/code/._python_script4.py
- code/script2.R
- __MACOSX/code/._script2.R
- __MACOSX/._code
