# Supplementary material for: Detection of differentially expressed genes in spatial transcriptomics data by spatial analysis of spatial transcriptomics: A novel method based on spatial statistics
Source: Front Neurosci. 2022 Nov 29;16:1086168. doi: 10.3389/fnins.2022.1086168 (PMC9745188; doi:10.3389/fnins.2022.1086168)
Supplement: Supplementary file 2 [file Data_Sheet_1.ZIP › code/script3.R]

library(tidyverse)

excel<- list.files("./Local_Morans_Result/excel/")
excel1 <- gsub(".xls","",excel)
excel1 <- gsub("Q_","",excel1)

p <- list()
for (i in 1:length(excel)) {
  p[[i]] <- read.csv(file = paste0("./Local_Morans_Result/excel/",excel[i]),header = TRUE)
  names(p)[[i]] <- excel1[i]
}

m <- list()
for (i in 1:length(p)) {
  m[[i]] <- p[[i]][which(p[[i]]$SOURCE_ID %in% Sensorimotor_cortex$sourceID),]
  names(m)[[i]] <- names(p)[[i]]
}
b <- character()
a <- character()
for (j in 1:length(m)) {
  b[j] <-  sum(table(m[[j]]$COType=="HH")[2])
  a[j] <-  as.numeric(table(m[[j]]$COType=="HH")[1])
}
b[is.na(b)] <- 0
t <- data.frame(gene=names(p),HH=as.numeric(b),other=as.numeric(a),
                percentage=as.numeric(b)/nrow(Sensorimotor_cortex))

n <- list()
for (i in 1:length(p)) {
  n[[i]] <- p[[i]][which(p[[i]]$SOURCE_ID %in% thalamus$sourceID),]
  names(n)[[i]] <- names(p)[[i]]
}

e <- character()
d <- character()
for (j in 1:length(n)) {
  d[j] <-  sum(table(n[[j]]$COType=="HH")[2])
  e[j] <-  as.numeric(table(n[[j]]$COType=="HH")[1])
}
d[is.na(d)] <- 0
t1 <- data.frame(gene=names(p),HH1=as.numeric(d),other1=as.numeric(e),
                percentage1=as.numeric(d)/nrow(thalamus))

table <- data.frame(HH=as.numeric(b),HH1=as.numeric(d),
                    other=as.numeric(a),other1=as.numeric(e))
rownames(table) <- names(p)

k <- list()
for (j in 1:nrow(table)) {
  k[[j]] <- matrix(table[j,],nrow = 2)
  names(k)[[j]] <- rownames(table)[j]
}


k <- list()
for (j in 1:nrow(a)) {
  k[[j]] <- matrix(a[j,],nrow = 2,ncol=2)
  k[[j]] <- as.matrix(k[[j]])
  names(k)[[j]] <- rownames(a)[j]
}
lapply(k, fun)
fun<- function(x) {
  chisq.test(x)
}
