# Supplementary material for: Detection of differentially expressed genes in spatial transcriptomics data by spatial analysis of spatial transcriptomics: A novel method based on spatial statistics
Source: Front Neurosci. 2022 Nov 29;16:1086168. doi: 10.3389/fnins.2022.1086168 (PMC9745188; doi:10.3389/fnins.2022.1086168)
Supplement: Supplementary file 2 [file Data_Sheet_1.ZIP › code/python_script3.py]

# -*- coding: utf-8 -*-

import arcpy
import os
import gc
import time
import sys

#reload(sys)
#sys.setdefaultencoding('utf-8')


msg = "\n{0} startup...\n".format(time.strftime("%Y-%m-%d %H:%M:%S", time.localtime()))
t = open(r'.\log\log.txt', 'a')       
t.write(msg)
t.close()

inFeature = r'.\01.gdb\without'     

arcpy.env.workspace = r'.\T.gdb'       

tables = arcpy.ListTables()
for table in tables:

    try:
        time1 = time.time()
        arcpy.MakeFeatureLayer_management ( inFeature, table )

        arcpy.AddJoin_management( table, 'cell', r'.\T.gdb\{0}'.format(table) , 'cell')   

        pointShp = r'.\Joined.gdb\{0}'.format(table)    

        arcpy.CopyFeatures_management( table, pointShp)

        arcpy.RemoveJoin_management(table)

        output = r'.\HotSpotResult_shp\{0}.shp'.format(table)   

        fields = arcpy.ListFields(pointShp)
        field = fields[len(fields)-1].name

        arcpy.HotSpots_stats(pointShp, field, output,"FIXED_DISTANCE_BAND", "EUCLIDEAN_DISTANCE", "NONE","#", "#", "#","NO_FDR")

            
        mylyr = "mylyr_{0}".format(table)
        arcpy.MakeFeatureLayer_management(output,mylyr)

        qry = '"Gi_Bin" = 0'

        arcpy.SelectLayerByAttribute_management(mylyr, "NEW_SELECTION", qry)

        expression = 6

        arcpy.CalculateField_management(mylyr,'Gi_Bin',expression,'VB')

        del mylyr
        gc.collect()
            

        #HotSpots
        mxd = arcpy.mapping.MapDocument(r".\01.mxd")    

        df = arcpy.mapping.ListDataFrames(mxd)[0]

        addLayer = arcpy.mapping.Layer(output)
        arcpy.mapping.AddLayer(df, addLayer, "TOP")

        lyr = arcpy.mapping.ListLayers(mxd, table, df)[0]

        lyrFile = arcpy.mapping.Layer(r".\01.lyr")  

        arcpy.mapping.UpdateLayer(df, lyr, lyrFile, True)

        if lyr.symbologyType == "GRADUATED_COLORS":
            lyr.symbology.valueField = "Gi_Bin"
            lyr.symbology.classBreakValues = [-3.5, -2.5, -1.5, -0.5, 0.5, 1.5, 2.5, 3.5]
            lyr.symbology.classBreakLabels = ["Cold Spot - 99% Confidence", "Cold Spot - 95% Confidence", "Cold Spot - 90% Confidence", "Not Significant", "Hot Spot - 90% Confidence", "Hot Spot - 95% Confidence", "Hot Spot - 99% Confidence"]
                    
        arcpy.mapping.ExportToJPEG(mxd, r".\ExportJPG_of_HotSpot\{0}.jpg".format(table), resolution=600)   

        del mxd, lyrFile
        gc.collect()

        #Morans'Index
        result = arcpy.SpatialAutocorrelation_stats(pointShp, field,"NO_REPORT", "INVERSE_DISTANCE","EUCLIDEAN DISTANCE", "NONE", "#","#")
        messages = arcpy.GetMessages()
        f = open(r'.\Morans_result\{0}.txt'.format(table), 'a')   
        f.write(messages)
        f.close()
        # arcpy.GetMessages()
        # Morans'index end

        logmsg = "attr {0} OK\n".format(table)
        print(logmsg)
        g = open(r'.\log\log.txt', 'a')    
        g.write(logmsg)
        g.close()

        gc.collect()

    except arcpy.ExecuteError:
        try:
            logmsg = "warning:attr {0} failed\nErrorInfo:{1}\n".format(table, arcpy.GetMessages())
            print(logmsg)
            h = open(r'.\log\log.txt', 'a')  
            h.write(logmsg)
            h.close()
        except:
            print('attr {0} failed, have not been logged into log.txt'.format(table))

    gc.collect()
    print(time.time() -time1)

print('Done!!!')
