# Supplementary material for: Detection of differentially expressed genes in spatial transcriptomics data by spatial analysis of spatial transcriptomics: A novel method based on spatial statistics
Source: Front Neurosci. 2022 Nov 29;16:1086168. doi: 10.3389/fnins.2022.1086168 (PMC9745188; doi:10.3389/fnins.2022.1086168)
Supplement: Supplementary file 2 [file Data_Sheet_1.ZIP › code/python_script2.py]

# -*- coding: cp936 -*-

import arcpy
import os
import gc
import time
import sys

path = r'.\excel'

for excel in os.listdir(path):

    try:

        time1 = time.time()

        arcpy.ExcelToTable_conversion(os.path.join(path,excel), r'.\T.gdb\{0}'.format(excel.replace('.xlsx','')))

    except:
        
        print(excel+' Error')
