# Supplementary material for: Detection of differentially expressed genes in spatial transcriptomics data by spatial analysis of spatial transcriptomics: A novel method based on spatial statistics
Source: Front Neurosci. 2022 Nov 29;16:1086168. doi: 10.3389/fnins.2022.1086168 (PMC9745188; doi:10.3389/fnins.2022.1086168)
Supplement: Supplementary file 2 [file Data_Sheet_1.ZIP › code/python_script5.py]

# -*- coding: utf-8 -*-

import arcpy
import os
import gc
import time


msg = "\n{0} Starting...\n".format(time.strftime("%Y-%m-%d %H:%M:%S", time.localtime()))
t = open(r'.\log1\log1.txt', 'a')
t.write(msg)
t.close()


inFeature = r'.\without.shp'


arcpy.env.workspace = r'.\T.gdb'

tables = arcpy.ListTables()
for table in tables:

    try:
        time1 = time.time()
        arcpy.MakeFeatureLayer_management ( inFeature, table )

        
        arcpy.AddJoin_management( table, 'Cell', r'.\T.gdb\{0}'.format(table) , 'cell')

        
        pointShp = r'.\Joined.gdb\{0}'.format(table)

        arcpy.CopyFeatures_management( table, pointShp)

        arcpy.RemoveJoin_management(table)

        
        output = r'.\Local_Morans_Result\{0}.shp'.format(table)

        fields = arcpy.ListFields(pointShp)
        field = fields[len(fields)-1].name

        
        arcpy.ClustersOutliers_stats(pointShp, field, output,"INVERSE_DISTANCE","EUCLIDEAN_DISTANCE", "NONE","#", "#","NO_FDR", 499)
        
        time.sleep(0.1)
        
        
        excelWithLM = r'.\Local_excel\{0}.xls'.format(table)   
        arcpy.TableToExcel_conversion(output, excelWithLM)

        logmsg = "attr {0} done\n".format(table)
        print(logmsg)
        g = open(r'.\log1\log1.txt', 'a')
        g.write(logmsg)
        g.close()

        gc.collect()

    except arcpy.ExecuteError:
        try:
            logmsg = "warning: attr {0} failed\nerror info: {1}\n".format(table, arcpy.GetMessages())
            print(logmsg)
            h = open(r'.\log1\log1.txt', 'a')
            h.write(logmsg)
            h.close()
        except:
            print('attr {0} failed and the error info was not written to the log.'.format(table))

    gc.collect()
    print(time.time() -time1)

print('All done!')
