# Supplementary material for: Detection of differentially expressed genes in spatial transcriptomics data by spatial analysis of spatial transcriptomics: A novel method based on spatial statistics
Source: Front Neurosci. 2022 Nov 29;16:1086168. doi: 10.3389/fnins.2022.1086168 (PMC9745188; doi:10.3389/fnins.2022.1086168)
Supplement: Supplementary file 2 [file Data_Sheet_1.ZIP › code/script1.R]

st <- read.table("NormData.txt.bz2")
CEA1 <- st[grep(pattern = "CEA_1"),rownames(st),]
