# Supplementary material for: Detection of differentially expressed genes in spatial transcriptomics data by spatial analysis of spatial transcriptomics: A novel method based on spatial statistics
Source: Front Neurosci. 2022 Nov 29;16:1086168. doi: 10.3389/fnins.2022.1086168 (PMC9745188; doi:10.3389/fnins.2022.1086168)
Supplement: Supplementary file 2 [file Data_Sheet_1.ZIP › code/python_script1.py]

# encoding = utf-8

import os
import re

path = r'.\excel'  

for file in os.listdir(path):
    attrName = file.replace('.xlsx','')
    compileX = re.compile(r"[a-zA-Z0-9]")
    a = compileX.findall(attrName) 
    for char in attrName:
        if char not in a:   
            
            attrName = attrName.replace(char,'_')   
            
    attrName = attrName + '.xlsx'
    os.rename(os.path.join(path,file),os.path.join(path,attrName))  
