# Supplementary material for: Detection of differentially expressed genes in spatial transcriptomics data by spatial analysis of spatial transcriptomics: A novel method based on spatial statistics
Source: Front Neurosci. 2022 Nov 29;16:1086168. doi: 10.3389/fnins.2022.1086168 (PMC9745188; doi:10.3389/fnins.2022.1086168)
Supplement: Supplementary file 2 [file Data_Sheet_1.ZIP › code/python_script4.py]

# encoding = utf-8

import openpyxl
import os

txtPath = r'.\Morans_result'  

excel = r'.\Morans.xlsx'    

wb = openpyxl.load_workbook(excel)
ws = wb.active
i = 2

for file in os.listdir(txtPath):
    attrName = file.replace('.txt','')[2:]
    ws.cell(row = i, column = 1).value = attrName

    with open(os.path.join(txtPath, file),"r") as f:
        for line in f.readlines():
            line = line.strip('\n')
            if 'The default neighborhood search threshold was' in line:
                pos = 0
                indexs = []
                for char in line:
                    pos += 1
                    if char == ' ':
                        index = pos - 1
                        indexs.append(index)
                st = line[indexs[-2]+1:indexs[-1]]
                ws.cell(row = i, column = 2).value = st
            if "Moran's Index" in line:
                line = line.replace(' ','')
                morans = line[line.find(':')+1:]
                ws.cell(row = i, column = 3).value = morans
            if "Expected Index" in line:
                line = line.replace(' ','')
                expected = line[line.find(':')+1:]
                ws.cell(row = i, column = 4).value = expected
            if "Variance" in line:
                line = line.replace(' ','')
                variance = line[line.find(':')+1:]
                ws.cell(row = i, column = 5).value = variance
            if "z-score" in line:
                line = line.replace(' ','')
                zscore = line[line.find(':')+1:]
                ws.cell(row = i, column = 6).value = zscore
            if "p-value" in line:
                line = line.replace(' ','')
                pvalue = line[line.find(':')+1:]
                ws.cell(row = i, column = 7).value = pvalue
    i += 1
wb.save(excel)
print(excel)
