# Supplementary material for: Detection of differentially expressed genes in spatial transcriptomics data by spatial analysis of spatial transcriptomics: A novel method based on spatial statistics
Source: Front Neurosci. 2022 Nov 29;16:1086168. doi: 10.3389/fnins.2022.1086168 (PMC9745188; doi:10.3389/fnins.2022.1086168)
Supplement: Supplementary file 2 [file Data_Sheet_1.ZIP › code/script2.R]

for (i in 1:ncol(CEA1)) {
  p <- data.frame(cell=rownames(CEA1),CEA1[,i])
  colnames(p)[2] <- colnames(CEA1)[i]
  write.xlsx(p,file = paste0("Q_",colnames(CEA1)[i],".xlsx"))
}
